# Supplementary material for: Responsive Alternative Splicing Events of Opisthopappus Species against Salt Stress
Source: Int J Mol Sci. 2024 Jan 19;25(2):1227. doi: 10.3390/ijms25021227 (PMC10816081; doi:10.3390/ijms25021227)
Supplement: Supplementary file 1 [file ijms-25-01227-s001.zip]

Archive with 1 entries (1 files):
- ijms-2731539-supplementary.pdf
